# Supplementary material for: Assessment of Microbiome-Based Pathogen Detection Using Illumina Short-Read and Nanopore Long-Read Sequencing in 144 Patients Undergoing Bronchoalveolar Lavage in a University Hospital in Germany
Source: Int J Mol Sci. 2025 Oct 10;26(20):9841. doi: 10.3390/ijms26209841 (PMC12564420; doi:10.3390/ijms26209841)
Supplement: Supplementary file 1 [file ijms-26-09841-s001.zip]

Archive with 1 entries (1 files):
- ijms-3754464-supplementary.pdf
